# Supplementary material for: Fecal Microbiota Transplantation in Irritable Bowel Syndrome: A Systematic Review and Meta-Analysis of Randomized Controlled Trials
Source: Int J Mol Sci. 2023 Sep 26;24(19):14562. doi: 10.3390/ijms241914562 (PMC10573019; doi:10.3390/ijms241914562)
Supplement: Supplementary file 1 [file ijms-24-14562-s001.zip]

Archive with 1 entries (1 files):
- ijms-2551360-supplementary.pdf
